# Supplementary material for: Effects of Preoperative Chronic Steroid Use on Postoperative Outcomes in Orthopedic Surgery: A Systematic Review and Meta-Analysis
Source: Pharmaceuticals (Basel). 2023 Sep 20;16(9):1328. doi: 10.3390/ph16091328 (PMC10536822; doi:10.3390/ph16091328)
Supplement: Supplementary file 1 [file pharmaceuticals-16-01328-s001.zip]

Archive with 1 entries (1 files):
- pharmaceuticals-2585466-supplementary.pdf
